# Supplementary material for: A Validated Normative Model for Human Uterine Volume from Birth to Age 40 Years
Source: PLoS One. 2016 Jun 13;11(6):e0157375. doi: 10.1371/journal.pone.0157375 (PMC4905658; doi:10.1371/journal.pone.0157375)
Supplement: S1 Dataset — The Data worksheet contains our data and the volumes extracted from the published literature (Table 1). The Combined worksheet has the 1,418 age-uterine volume pairs (Table 1), with fixed zero values at conception. Raw values in cubic centimetres are log adjusted after adding 1 (so that zero volume is the same for adjusted and unadjusted data). (XLS) [file pone.0157375.s001.xls]

## Sheet: Combined
Age	Uvol	LogUvol
9.62406	7.46269	0.927508
9.62406	2.98507	0.600436
9.77444	27.6119	1.45655
9.77444	11.9403	1.11194
9.92481	37.3134	1.58335
10.0752	8.20896	0.96421
10.0752	2.98507	0.600436
10.8271	61.9403	1.79893
10.8271	45.5224	1.66766
10.8271	44.7761	1.66064
10.8271	30.597	1.49965
10.8271	30.597	1.49965
10.8271	16.4179	1.241
11.4286	29.8507	1.48927
11.7293	59.7015	1.7832
11.7293	55.2239	1.74992
11.7293	43.2836	1.64624
11.7293	42.5373	1.63886
11.7293	36.5672	1.57481
11.7293	32.0896	1.51969
11.7293	12.6866	1.13629
11.8797	60.4478	1.78851
11.8797	47.7612	1.68807
11.8797	40.2985	1.61593
11.8797	32.0896	1.51969
11.8797	31.3433	1.50978
11.8797	31.3433	1.50978
11.8797	22.3881	1.36899
11.8797	17.1642	1.25922
11.8797	13.4328	1.15935
11.8797	8.20896	0.96421
12.0301	36.5672	1.57481
12.3308	58.9552	1.77783
12.3308	45.5224	1.66766
12.3308	38.0597	1.59173
12.4812	29.1045	1.47863
12.4812	52.9851	1.73227
12.4812	41.791	1.63135
12.4812	34.3284	1.54812
12.6316	63.4328	1.80911
12.6316	63.4328	1.80911
12.6316	36.5672	1.57481
12.6316	36.5672	1.57481
12.782	68.6567	1.84296
12.782	58.209	1.77239
12.782	49.2537	1.70117
12.782	46.2687	1.67457
12.782	41.791	1.63135
12.782	38.806	1.59995
12.782	33.5821	1.53885
12.782	33.5821	1.53885
12.782	30.597	1.49965
12.782	29.1045	1.47863
12.782	20.1493	1.3253
12.782	11.194	1.08615
12.9323	61.9403	1.79893
12.9323	54.4776	1.74412
12.9323	52.2388	1.72623
12.9323	49.2537	1.70117
12.9323	41.791	1.63135
12.9323	41.0448	1.62371
12.9323	33.5821	1.53885
12.9323	23.8806	1.39586
12.9323	21.6418	1.35491
12.9323	11.9403	1.11194
13.0827	67.1642	1.83356
13.0827	54.4776	1.74412
13.0827	44.0299	1.6535
13.0827	41.0448	1.62371
13.0827	38.806	1.59995
13.0827	36.5672	1.57481
13.0827	72.3881	1.86563
13.0827	43.2836	1.64624
13.2331	72.3881	1.86563
13.2331	67.1642	1.83356
13.2331	61.194	1.79375
13.2331	54.4776	1.74412
13.2331	44.7761	1.66064
13.2331	40.2985	1.61593
13.2331	37.3134	1.58335
13.2331	26.8657	1.44507
13.3835	61.9403	1.79893
13.3835	58.209	1.77239
13.3835	56.7164	1.7613
13.3835	54.4776	1.74412
13.3835	32.0896	1.51969
13.5338	67.1642	1.83356
13.5338	65.6716	1.82394
13.5338	49.2537	1.70117
13.5338	45.5224	1.66766
13.5338	44.7761	1.66064
13.5338	44.7761	1.66064
13.5338	42.5373	1.63886
13.5338	27.6119	1.45655
13.5338	26.1194	1.43328
13.6842	70.1493	1.85217
13.6842	50.7463	1.71388
13.6842	45.5224	1.66766
13.6842	44.7761	1.66064
13.6842	38.0597	1.59173
13.6842	36.5672	1.57481
13.6842	36.5672	1.57481
13.6842	29.8507	1.48927
13.6842	24.6269	1.4087
13.6842	20.8955	1.34036
13.6842	20.1493	1.3253
13.6842	19.403	1.30969
13.6842	21.6418	1.35491
13.8346	51.4925	1.7201
13.8346	44.7761	1.66064
13.8346	41.0448	1.62371
13.8346	37.3134	1.58335
13.8346	32.8358	1.52938
13.8346	17.9104	1.2767
13.8346	17.1642	1.25922
13.8346	16.4179	1.241
13.8346	11.9403	1.11194
13.985	76.1194	1.88716
13.985	67.9104	1.83829
13.985	50.7463	1.71388
13.985	47.7612	1.68807
13.985	44.7761	1.66064
13.985	41.0448	1.62371
13.985	36.5672	1.57481
13.985	34.3284	1.54812
13.985	27.6119	1.45655
13.985	20.1493	1.3253
14.1353	92.5373	1.97098
14.1353	91.791	1.96751
14.1353	86.5672	1.94234
14.1353	83.5821	1.92728
14.1353	82.0896	1.91955
14.1353	77.6119	1.89549
14.1353	72.3881	1.86563
14.1353	70.8955	1.8567
14.1353	64.1791	1.81411
14.1353	60.4478	1.78851
14.1353	59.7015	1.7832
14.1353	54.4776	1.74412
14.1353	47.7612	1.68807
14.1353	44.7761	1.66064
14.1353	44.7761	1.66064
14.1353	32.8358	1.52938
14.1353	29.8507	1.48927
14.1353	27.6119	1.45655
14.1353	20.1493	1.3253
14.2857	105.224	2.02622
14.2857	70.1493	1.85217
14.2857	67.9104	1.83829
14.2857	64.1791	1.81411
14.2857	61.9403	1.79893
14.2857	61.9403	1.79893
14.2857	60.4478	1.78851
14.2857	57.4627	1.76688
14.2857	56.7164	1.7613
14.2857	56.7164	1.7613
14.2857	53.7313	1.73824
14.2857	50.7463	1.71388
14.2857	48.5075	1.69467
14.2857	44.7761	1.66064
14.2857	43.2836	1.64624
14.2857	42.5373	1.63886
14.2857	38.0597	1.59173
14.2857	38.0597	1.59173
14.2857	35.8209	1.56609
14.2857	32.0896	1.51969
14.2857	25.3731	1.42116
14.2857	23.8806	1.39586
14.2857	20.1493	1.3253
14.4361	51.4925	1.7201
14.4361	46.2687	1.67457
14.4361	44.7761	1.66064
14.4361	32.0896	1.51969
14.4361	32.0896	1.51969
14.5865	67.1642	1.83356
14.5865	47.7612	1.68807
14.5865	41.791	1.63135
14.5865	38.806	1.59995
14.5865	35.0746	1.5572
14.5865	32.8358	1.52938
14.5865	21.6418	1.35491
14.7368	62.6866	1.80405
14.7368	56.7164	1.7613
14.7368	56.7164	1.7613
14.7368	55.2239	1.74992
14.7368	44.0299	1.6535
14.7368	44.0299	1.6535
14.7368	38.806	1.59995
14.7368	35.8209	1.56609
14.7368	35.8209	1.56609
14.7368	35.0746	1.5572
14.7368	30.597	1.49965
14.7368	28.3582	1.46773
14.7368	23.1343	1.38264
14.8872	75.3731	1.88294
14.8872	58.9552	1.77783
14.8872	52.2388	1.72623
14.8872	50.7463	1.71388
14.8872	50	1.70757
14.8872	47.7612	1.68807
14.8872	47.7612	1.68807
14.8872	47.0149	1.68138
14.8872	41.0448	1.62371
14.8872	41.0448	1.62371
15.0376	64.9254	1.81905
15.0376	62.6866	1.80405
15.0376	43.2836	1.64624
15.0376	42.5373	1.63886
15.0376	39.5522	1.60801
15.0376	38.806	1.59995
15.0376	38.0597	1.59173
15.0376	35.0746	1.5572
15.0376	35.0746	1.5572
15.0376	24.6269	1.4087
15.188	91.791	1.96751
15.188	79.8507	1.90768
15.188	73.8806	1.87437
15.188	70.8955	1.8567
15.188	68.6567	1.84296
15.188	64.1791	1.81411
15.188	60.4478	1.78851
15.188	57.4627	1.76688
15.188	54.4776	1.74412
15.188	53.7313	1.73824
15.188	51.4925	1.7201
15.188	49.2537	1.70117
15.188	47.7612	1.68807
15.188	46.2687	1.67457
15.188	43.2836	1.64624
15.188	41.791	1.63135
15.188	41.0448	1.62371
15.188	23.8806	1.39586
15.3383	153.731	2.18958
15.3383	102.985	2.01697
15.3383	91.791	1.96751
15.3383	78.3582	1.89959
15.3383	65.6716	1.82394
15.3383	60.4478	1.78851
15.3383	58.209	1.77239
15.3383	52.2388	1.72623
15.3383	52.2388	1.72623
15.3383	48.5075	1.69467
15.3383	47.7612	1.68807
15.3383	42.5373	1.63886
15.3383	41.791	1.63135
15.3383	38.806	1.59995
15.3383	30.597	1.49965
15.3383	26.8657	1.44507
15.4887	43.2836	1.64624
15.4887	31.3433	1.50978
15.4887	20.8955	1.34036
15.6391	47.0149	1.68138
15.6391	44.7761	1.66064
15.6391	43.2836	1.64624
15.6391	41.0448	1.62371
15.6391	38.806	1.59995
15.6391	35.0746	1.5572
15.7895	70.8955	1.8567
15.7895	61.194	1.79375
15.7895	52.9851	1.73227
15.7895	50	1.70757
15.7895	44.0299	1.6535
15.7895	41.791	1.63135
15.7895	41.0448	1.62371
15.7895	23.1343	1.38264
15.9398	61.9403	1.79893
15.9398	58.209	1.77239
15.9398	55.9701	1.75565
15.9398	54.4776	1.74412
15.9398	51.4925	1.7201
15.9398	47.7612	1.68807
15.9398	29.1045	1.47863
15.9398	24.6269	1.4087
16.0902	100	2.00432
16.0902	95.5224	1.98463
16.0902	80.597	1.91167
16.0902	74.6269	1.87868
16.0902	67.1642	1.83356
16.0902	67.1642	1.83356
16.0902	65.6716	1.82394
16.0902	63.4328	1.80911
16.0902	61.194	1.79375
16.0902	43.2836	1.64624
16.0902	27.6119	1.45655
16.2406	103.731	2.02008
16.2406	101.493	2.01069
16.2406	94.7761	1.98126
16.2406	85.8209	1.93862
16.2406	72.3881	1.86563
16.2406	70.8955	1.8567
16.2406	61.9403	1.79893
16.2406	33.5821	1.53885
16.2406	96.2687	1.98797
16.2406	82.8358	1.92343
16.2406	77.6119	1.89549
16.2406	67.1642	1.83356
16.2406	67.1642	1.83356
16.2406	58.209	1.77239
16.2406	55.2239	1.74992
16.2406	48.5075	1.69467
16.2406	38.806	1.59995
16.2406	20.1493	1.3253
16.391	64.1791	1.81411
16.391	61.194	1.79375
16.391	55.2239	1.74992
16.391	51.4925	1.7201
16.391	47.0149	1.68138
16.391	42.5373	1.63886
16.391	36.5672	1.57481
16.391	32.0896	1.51969
16.391	29.8507	1.48927
16.391	25.3731	1.42116
16.391	22.3881	1.36899
16.5414	73.1343	1.87002
16.5414	67.1642	1.83356
16.5414	66.4179	1.82878
16.5414	64.9254	1.81905
16.5414	41.0448	1.62371
16.5414	39.5522	1.60801
16.5414	33.5821	1.53885
16.6917	58.209	1.77239
16.6917	52.2388	1.72623
16.6917	38.806	1.59995
16.6917	35.8209	1.56609
16.8421	56.7164	1.7613
16.8421	53.7313	1.73824
16.8421	48.5075	1.69467
16.8421	44.7761	1.66064
16.8421	44.7761	1.66064
16.8421	41.0448	1.62371
16.8421	31.3433	1.50978
16.9925	76.8657	1.89135
16.9925	67.1642	1.83356
16.9925	61.9403	1.79893
16.9925	58.9552	1.77783
16.9925	56.7164	1.7613
16.9925	48.5075	1.69467
16.9925	28.3582	1.46773
16.9925	26.1194	1.43328
17.1429	91.791	1.96751
17.1429	91.791	1.96751
17.1429	88.0597	1.94968
17.1429	84.3284	1.93109
17.1429	81.3433	1.91563
17.1429	74.6269	1.87868
17.1429	70.1493	1.85217
17.1429	34.3284	1.54812
17.1429	23.8806	1.39586
17.1429	21.6418	1.35491
17.2932	86.5672	1.94234
17.2932	83.5821	1.92728
17.2932	79.8507	1.90768
17.2932	76.1194	1.88716
17.2932	69.403	1.84759
17.2932	62.6866	1.80405
17.2932	53.7313	1.73824
17.2932	50.7463	1.71388
17.2932	47.7612	1.68807
17.2932	41.791	1.63135
17.2932	39.5522	1.60801
17.2932	38.806	1.59995
17.2932	33.5821	1.53885
17.2932	29.1045	1.47863
17.4436	71.6418	1.86119
17.4436	65.6716	1.82394
17.4436	58.209	1.77239
17.4436	54.4776	1.74412
17.4436	46.2687	1.67457
17.4436	44.0299	1.6535
17.4436	33.5821	1.53885
17.4436	26.1194	1.43328
17.4436	21.6418	1.35491
17.594	53.7313	1.73824
17.594	50.7463	1.71388
17.594	49.2537	1.70117
17.594	36.5672	1.57481
17.594	25.3731	1.42116
17.7444	49.2537	1.70117
17.7444	44.7761	1.66064
17.7444	41.791	1.63135
17.7444	39.5522	1.60801
17.8947	54.4776	1.74412
17.8947	54.4776	1.74412
17.8947	54.4776	1.74412
17.8947	50.7463	1.71388
17.8947	44.0299	1.6535
17.8947	35.8209	1.56609
17.8947	35.8209	1.56609
17.8947	30.597	1.49965
18.0451	87.3134	1.94603
18.0451	82.0896	1.91955
18.0451	79.1045	1.90366
18.0451	76.8657	1.89135
18.0451	73.8806	1.87437
18.0451	69.403	1.84759
18.0451	61.9403	1.79893
18.0451	57.4627	1.76688
18.0451	43.2836	1.64624
18.1955	118.657	2.07794
18.1955	104.478	2.02316
18.1955	89.5522	1.9569
18.1955	88.0597	1.94968
18.1955	85.0746	1.93488
18.1955	79.1045	1.90366
18.1955	78.3582	1.89959
18.1955	73.8806	1.87437
18.1955	66.4179	1.82878
18.1955	55.2239	1.74992
18.1955	54.4776	1.74412
18.1955	47.7612	1.68807
18.1955	46.2687	1.67457
18.1955	43.2836	1.64624
18.1955	43.2836	1.64624
18.1955	43.2836	1.64624
18.1955	42.5373	1.63886
18.1955	41.0448	1.62371
18.1955	31.3433	1.50978
18.1955	31.3433	1.50978
18.1955	26.8657	1.44507
18.1955	24.6269	1.4087
18.1955	17.9104	1.2767
18.1955	17.1642	1.25922
18.1955	10.4478	1.05872
18.3459	127.612	2.10928
18.3459	100.746	2.00752
18.3459	81.3433	1.91563
18.3459	73.1343	1.87002
18.3459	69.403	1.84759
18.3459	52.9851	1.73227
18.3459	39.5522	1.60801
18.3459	35.8209	1.56609
18.3459	29.1045	1.47863
18.3459	27.6119	1.45655
18.4962	76.8657	1.89135
18.4962	61.194	1.79375
18.4962	56.7164	1.7613
18.6466	79.1045	1.90366
18.6466	65.6716	1.82394
18.6466	61.194	1.79375
18.6466	50.7463	1.71388
18.6466	45.5224	1.66766
18.6466	43.2836	1.64624
18.6466	35.8209	1.56609
18.6466	32.0896	1.51969
18.797	69.403	1.84759
18.9474	73.1343	1.87002
18.9474	47.0149	1.68138
19.0977	64.9254	1.81905
19.2481	106.716	2.03228
19.2481	102.239	2.01384
19.2481	80.597	1.91167
19.2481	79.1045	1.90366
19.2481	76.1194	1.88716
19.2481	72.3881	1.86563
19.2481	70.8955	1.8567
19.2481	67.1642	1.83356
19.2481	61.194	1.79375
19.2481	55.9701	1.75565
19.2481	52.9851	1.73227
19.2481	43.2836	1.64624
19.2481	41.791	1.63135
19.2481	38.0597	1.59173
19.2481	36.5672	1.57481
19.2481	31.3433	1.50978
19.2481	28.3582	1.46773
19.2481	20.8955	1.34036
19.2481	20.1493	1.3253
19.3985	48.5075	1.69467
19.3985	26.1194	1.43328
19.8496	73.1343	1.87002
20	67.9104	1.83829
20	65.6716	1.82394
20	28.3582	1.46773
20	23.1343	1.38264
20.1504	79.1045	1.90366
20.1504	72.3881	1.86563
20.1504	58.209	1.77239
20.1504	55.9701	1.75565
20.1504	54.4776	1.74412
20.3008	90.2985	1.96046
20.3008	61.194	1.79375
20.3008	60.4478	1.78851
20.3008	50.7463	1.71388
20.3008	46.2687	1.67457
20.3008	42.5373	1.63886
20.3008	38.806	1.59995
20.3008	35.8209	1.56609
20.3008	35.0746	1.5572
20.3008	28.3582	1.46773
21.0526	61.194	1.79375
21.0526	59.7015	1.7832
21.0526	47.0149	1.68138
21.203	93.2836	1.97444
21.203	69.403	1.84759
21.203	67.9104	1.83829
21.203	64.9254	1.81905
21.203	57.4627	1.76688
21.203	54.4776	1.74412
21.203	51.4925	1.7201
21.203	50.7463	1.71388
21.203	42.5373	1.63886
21.203	41.0448	1.62371
21.203	38.0597	1.59173
21.3534	90.2985	1.96046
21.3534	83.5821	1.92728
21.3534	69.403	1.84759
21.3534	45.5224	1.66766
21.5038	36.5672	1.57481
22.1053	59.7015	1.7832
22.1053	53.7313	1.73824
22.1053	34.3284	1.54812
22.1053	32.8358	1.52938
22.2556	108.955	2.04122
22.2556	104.478	2.02316
22.2556	101.493	2.01069
22.2556	95.5224	1.98463
22.2556	82.8358	1.92343
22.2556	79.1045	1.90366
22.2556	75.3731	1.88294
22.2556	73.1343	1.87002
22.2556	70.1493	1.85217
22.2556	69.403	1.84759
22.2556	64.9254	1.81905
22.2556	62.6866	1.80405
22.2556	57.4627	1.76688
22.2556	47.7612	1.68807
22.2556	44.7761	1.66064
22.2556	42.5373	1.63886
22.2556	39.5522	1.60801
22.2556	38.806	1.59995
22.406	50.7463	1.71388
22.5564	63.4328	1.80911
22.5564	47.0149	1.68138
22.8571	73.1343	1.87002
22.8571	49.2537	1.70117
23.0075	79.1045	1.90366
23.0075	58.9552	1.77783
23.1579	130.597	2.11925
23.1579	105.224	2.02622
23.1579	84.3284	1.93109
23.1579	76.1194	1.88716
23.1579	75.3731	1.88294
23.1579	41.791	1.63135
23.1579	31.3433	1.50978
23.1579	29.8507	1.48927
23.1579	23.8806	1.39586
23.3083	91.791	1.96751
23.3083	91.0448	1.964
23.3083	67.9104	1.83829
23.3083	65.6716	1.82394
23.3083	63.4328	1.80911
23.3083	58.9552	1.77783
23.3083	53.7313	1.73824
23.3083	48.5075	1.69467
23.3083	45.5224	1.66766
23.3083	44.0299	1.6535
23.3083	40.2985	1.61593
23.3083	39.5522	1.60801
23.3083	38.806	1.59995
23.3083	37.3134	1.58335
23.3083	34.3284	1.54812
23.4586	55.2239	1.74992
23.4586	53.7313	1.73824
23.609	60.4478	1.78851
23.9098	79.1045	1.90366
23.9098	57.4627	1.76688
23.9098	55.9701	1.75565
23.9098	50.7463	1.71388
24.0602	95.5224	1.98463
24.0602	52.9851	1.73227
24.2105	87.3134	1.94603
24.2105	82.0896	1.91955
24.2105	69.403	1.84759
24.2105	63.4328	1.80911
24.2105	61.194	1.79375
24.2105	46.2687	1.67457
24.2105	38.0597	1.59173
24.3609	91.791	1.96751
24.3609	73.8806	1.87437
24.3609	70.1493	1.85217
24.3609	68.6567	1.84296
24.3609	60.4478	1.78851
24.3609	55.9701	1.75565
24.3609	52.2388	1.72623
24.5113	64.9254	1.81905
24.6617	94.0299	1.97786
24.6617	37.3134	1.58335
24.812	76.8657	1.89135
25.1128	87.3134	1.94603
25.1128	49.2537	1.70117
25.2632	102.985	2.01697
25.2632	91.0448	1.964
25.2632	68.6567	1.84296
25.2632	54.4776	1.74412
25.2632	53.7313	1.73824
25.2632	31.3433	1.50978
25.4135	131.343	2.1217
25.4135	80.597	1.91167
25.4135	70.8955	1.8567
25.4135	62.6866	1.80405
25.4135	60.4478	1.78851
25.4135	58.209	1.77239
25.4135	49.2537	1.70117
25.4135	49.2537	1.70117
25.4135	20.1493	1.3253
25.4135	9.70149	1.02944
25.4135	5.97015	0.843242
25.5639	91.0448	1.964
25.5639	86.5672	1.94234
25.5639	81.3433	1.91563
25.5639	54.4776	1.74412
25.5639	38.0597	1.59173
25.7143	38.806	1.59995
26.1654	76.1194	1.88716
26.3158	73.1343	1.87002
26.3158	64.1791	1.81411
26.3158	62.6866	1.80405
26.3158	52.9851	1.73227
26.4662	94.0299	1.97786
26.4662	82.8358	1.92343
26.4662	79.8507	1.90768
26.4662	78.3582	1.89959
26.4662	70.8955	1.8567
26.4662	66.4179	1.82878
26.4662	59.7015	1.7832
26.4662	57.4627	1.76688
26.4662	53.7313	1.73824
26.4662	41.0448	1.62371
27.218	108.955	2.04122
27.3684	93.2836	1.97444
27.3684	81.3433	1.91563
27.3684	79.8507	1.90768
27.3684	76.8657	1.89135
27.3684	75.3731	1.88294
27.3684	73.8806	1.87437
27.3684	70.1493	1.85217
27.3684	68.6567	1.84296
27.3684	67.9104	1.83829
27.3684	32.8358	1.52938
27.5188	44.0299	1.6535
28.1203	109.701	2.04415
28.1203	75.3731	1.88294
28.1203	75.3731	1.88294
28.1203	34.3284	1.54812
28.2707	114.925	2.06418
28.2707	102.239	2.01384
28.2707	73.1343	1.87002
28.2707	70.8955	1.8567
28.2707	68.6567	1.84296
28.2707	64.1791	1.81411
28.2707	55.2239	1.74992
28.2707	53.7313	1.73824
28.2707	44.0299	1.6535
28.4211	85.0746	1.93488
28.4211	84.3284	1.93109
28.4211	83.5821	1.92728
28.4211	79.8507	1.90768
28.4211	77.6119	1.89549
28.4211	58.9552	1.77783
28.4211	41.791	1.63135
28.4211	38.806	1.59995
28.4211	35.8209	1.56609
28.4211	20.8955	1.34036
29.0226	114.179	2.06137
29.1729	67.9104	1.83829
29.1729	44.7761	1.66064
29.1729	38.0597	1.59173
29.3233	124.627	2.09908
29.3233	117.91	2.07522
29.3233	97.7612	1.99459
29.3233	81.3433	1.91563
29.3233	55.2239	1.74992
29.3233	53.7313	1.73824
29.3233	49.2537	1.70117
29.4737	109.701	2.04415
29.4737	52.2388	1.72623
29.4737	45.5224	1.66766
29.4737	38.0597	1.59173
29.4737	33.5821	1.53885
29.7744	114.179	2.06137
30.2256	50	1.70757
30.3759	178.358	2.25372
30.3759	106.716	2.03228
30.3759	105.224	2.02622
30.3759	94.7761	1.98126
30.3759	69.403	1.84759
30.3759	67.1642	1.83356
30.3759	66.4179	1.82878
30.3759	51.4925	1.7201
30.3759	48.5075	1.69467
30.3759	43.2836	1.64624
30.3759	35.0746	1.5572
30.3759	33.5821	1.53885
30.5263	80.597	1.91167
30.5263	78.3582	1.89959
30.5263	77.6119	1.89549
30.5263	61.194	1.79375
31.2782	63.4328	1.80911
31.2782	57.4627	1.76688
31.2782	41.791	1.63135
31.2782	41.0448	1.62371
31.4286	141.045	2.15243
31.4286	76.1194	1.88716
31.4286	73.1343	1.87002
31.4286	61.9403	1.79893
31.4286	57.4627	1.76688
31.4286	50.7463	1.71388
31.4286	47.7612	1.68807
31.4286	36.5672	1.57481
31.5789	81.3433	1.91563
31.5789	79.1045	1.90366
32.1805	110.448	2.04707
32.1805	42.5373	1.63886
32.1805	37.3134	1.58335
32.3308	118.657	2.07794
32.3308	118.657	2.07794
32.3308	108.209	2.03826
32.3308	105.224	2.02622
32.3308	94.0299	1.97786
32.3308	88.806	1.95331
32.3308	78.3582	1.89959
32.3308	58.209	1.77239
32.4812	100.746	2.00752
32.4812	79.8507	1.90768
32.4812	70.8955	1.8567
32.4812	68.6567	1.84296
32.4812	64.1791	1.81411
32.4812	61.194	1.79375
32.4812	23.1343	1.38264
32.4812	147.761	2.17249
32.4812	60.4478	1.78851
33.2331	94.0299	1.97786
33.2331	80.597	1.91167
33.2331	102.985	2.01697
33.2331	97.0149	1.99129
33.2331	82.0896	1.91955
33.2331	76.8657	1.89135
33.2331	58.9552	1.77783
33.2331	48.5075	1.69467
33.3835	245.522	2.39186
33.3835	117.164	2.07249
33.3835	91.791	1.96751
33.3835	85.0746	1.93488
33.3835	59.7015	1.7832
33.3835	58.209	1.77239
33.5338	80.597	1.91167
34.2857	91.791	1.96751
34.2857	76.8657	1.89135
34.2857	74.6269	1.87868
34.2857	70.1493	1.85217
34.2857	65.6716	1.82394
34.2857	61.194	1.79375
34.2857	56.7164	1.7613
34.4361	102.985	2.01697
34.4361	81.3433	1.91563
34.4361	80.597	1.91167
34.4361	74.6269	1.87868
34.4361	45.5224	1.66766
34.4361	126.119	2.10421
34.4361	117.164	2.07249
34.4361	49.2537	1.70117
34.7368	69.403	1.84759
34.7368	65.6716	1.82394
35.3383	208.955	2.32213
35.3383	132.836	2.12657
35.3383	114.925	2.06418
35.3383	112.687	2.05571
35.3383	73.8806	1.87437
35.3383	70.8955	1.8567
35.3383	67.9104	1.83829
35.3383	64.1791	1.81411
35.4887	208.955	2.32213
35.4887	50	1.70757
35.4887	41.0448	1.62371
35.6391	67.9104	1.83829
36.391	119.403	2.08064
36.391	100.746	2.00752
36.391	96.2687	1.98797
36.391	90.2985	1.96046
36.391	79.8507	1.90768
36.391	76.1194	1.88716
36.5414	96.2687	1.98797
37.2932	77.6119	1.89549
37.2932	75.3731	1.88294
37.2932	72.3881	1.86563
37.2932	64.9254	1.81905
37.4436	83.5821	1.92728
37.4436	73.1343	1.87002
37.4436	71.6418	1.86119
37.4436	65.6716	1.82394
37.4436	64.9254	1.81905
37.4436	49.2537	1.70117
37.594	69.403	1.84759
38.3459	125.373	2.10165
38.3459	118.657	2.07794
38.3459	92.5373	1.97098
38.3459	91.0448	1.964
38.3459	83.5821	1.92728
38.3459	18.6567	1.29351
38.4962	129.851	2.11678
38.4962	115.672	2.06697
38.4962	113.433	2.05855
38.4962	111.94	2.05285
38.4962	88.0597	1.94968
38.4962	65.6716	1.82394
38.4962	53.7313	1.73824
38.6466	85.8209	1.93862
39.2481	211.94	2.32826
39.2481	125.373	2.10165
39.2481	119.403	2.08064
39.2481	98.5075	1.99786
39.2481	97.7612	1.99459
39.2481	73.1343	1.87002
39.3985	92.5373	1.97098
39.3985	88.806	1.95331
39.3985	84.3284	1.93109
39.3985	84.3284	1.93109
39.3985	48.5075	1.69467
39.3985	107.463	2.03528
39.3985	105.224	2.02622
39.3985	91.0448	1.964
39.3985	66.4179	1.82878
39.3985	64.9254	1.81905
39.3985	61.194	1.79375
39.3985	59.7015	1.7832
39.5489	102.239	2.01384
41.3534	78.3582	1.89959
49.3233	41.791	1.63135
6.3762	1.41176	0.382335
6.48153	2.54118	0.549148
6.69156	1.97647	0.473702
6.71765	1.12941	0.32826
6.79677	2.54118	0.549148
6.79701	3.67059	0.669372
6.84893	0.847059	0.266481
6.95407	1.12941	0.32826
6.98065	2.54118	0.549148
7.03295	1.41176	0.382335
7.08561	1.97647	0.473702
7.112	2.54118	0.549148
7.37445	1.41176	0.382335
7.4006	0.847059	0.266481
7.47941	0.847059	0.266481
7.47953	1.41176	0.382335
7.8737	1.97647	0.473702
7.97853	0.847059	0.266481
8.08373	1.41176	0.382335
8.08392	2.25882	0.513061
8.2149	0.564706	0.194433
8.29389	1.41176	0.382335
8.37264	1.12941	0.32826
8.39909	1.97647	0.473702
8.47834	3.95294	0.694863
8.55659	1.41176	0.382335
8.609	0.847059	0.266481
8.60919	1.69412	0.430417
8.68806	1.97647	0.473702
8.71408	0.847059	0.266481
8.76712	3.10588	0.613407
8.81916	0.847059	0.266481
8.95057	1.12941	0.32826
9.00317	1.41176	0.382335
9.00348	2.82353	0.582464
9.05565	1.12941	0.32826
9.08223	2.54118	0.549148
9.10875	3.67059	0.669372
9.13452	1.41176	0.382335
9.18737	2.82353	0.582464
9.21333	1.41176	0.382335
9.29294	5.08235	0.784072
9.37181	5.36471	0.803778
9.39716	1.12941	0.32826
9.60725	0.847059	0.266481
9.81747	1.12941	0.32826
10.0015	1.97647	0.473702
10.1064	1.12941	0.32826
10.1854	1.97647	0.473702
10.2121	3.67059	0.669372
10.4227	5.64706	0.82263
10.4232	7.90588	0.949677
10.5271	2.82353	0.582464
10.5288	10.4471	1.05869
10.7108	1.97647	0.473702
10.817	7.05882	0.906272
10.921	1.97647	0.473702
10.9212	3.10588	0.613407
10.9215	4.51765	0.741754
11.0271	6.49412	0.874721
11.0274	8.18824	0.963232
11.4206	4.23529	0.718941
11.631	5.36471	0.803778
11.9195	3.38824	0.64229
11.9228	18.0706	1.28036
12.0264	11.5765	1.09956
12.0269	13.8353	1.1713
12.1293	1.41176	0.382335
12.2355	6.49412	0.874721
12.3415	11.0118	1.07961
12.8199	36.4235	1.57314
13.1409	62.4	1.80209
13.2681	43.7647	1.65094
13.3431	25.9765	1.43099
13.421	22.0235	1.36217
13.4444	9.03529	1.00153
13.4468	19.7647	1.31733
13.4497	33.0353	1.53193
13.7341	12.1412	1.11863
13.841	20.6118	1.33469
13.8506	64.6588	1.81729
14.1357	46.8706	1.68007
14.2408	46.8706	1.68007
14.2687	54.4941	1.74425
14.3157	29.0824	1.47831
14.3423	30.4941	1.49823
14.4209	29.6471	1.48639
14.4433	11.8588	1.1092
14.4447	18.3529	1.28675
14.4487	36.4235	1.57314
14.451	47.1529	1.68262
14.6323	35.2941	1.55984
14.6848	35.0118	1.55644
14.7123	40.6588	1.61971
14.7357	27.3882	1.45314
14.7635	34.7294	1.55303
14.765	41.2235	1.62555
14.7657	44.6118	1.65908
14.8429	37.2706	1.58287
14.8431	38.4	1.5955
14.8719	49.9765	1.70737
15.0556	48.8471	1.69764
15.0629	82.1647	1.91994
15.0841	59.0118	1.77824
15.1541	18.9176	1.29924
15.1582	37.5529	1.58606
15.1584	38.6824	1.5986
15.1857	43.2	1.64542
15.2663	51.3882	1.71923
15.369	40.6588	1.61971
15.4475	39.2471	1.60473
15.4732	36.7059	1.57641
15.6854	45.7412	1.6697
15.6861	48.8471	1.69764
15.7899	43.2	1.64542
15.9489	49.4118	1.70253
16.0501	31.6235	1.51353
16.0526	43.2	1.64542
16.1586	47.4353	1.68516
16.1605	55.9059	1.75516
16.1606	56.7529	1.76157
16.4414	19.2	1.30535
16.4423	23.4353	1.38802
16.4478	48.2824	1.69269
16.6548	34.1647	1.54611
16.7635	50.5412	1.71215
17.0466	23.7176	1.39301
17.0529	52.5176	1.7285
17.0533	54.2118	1.74203
17.1534	31.6235	1.51353
17.1585	55.0588	1.74864
17.2618	46.8706	1.68007
17.4463	49.4118	1.70253
17.5523	53.9294	1.7398
17.553	57.0353	1.76369
17.7586	36.1412	1.56986
18.0473	35.0118	1.55644
18.1557	50.2588	1.70977
18.7603	51.9529	1.72389
18.8363	39.2471	1.60473
18.9421	42.3529	1.63702
19.8628	48	1.6902
20.6497	42.6353	1.63984
20.68	60.9882	1.79231
21.1151	128.753	2.11312
21.4641	42.9176	1.64264
21.6871	101.365	2.01015
21.79	91.7647	1.96738
21.9983	83.0118	1.92434
22.2825	61.2706	1.79428
22.9681	73.1294	1.86999
23.0706	61.2706	1.79428
23.1753	59.5765	1.7823
23.538	36.7059	1.57641
23.674	57.6	1.7679
23.6781	76.5176	1.8894
23.8541	40.3765	1.61675
24.0654	45.7412	1.6697
24.0684	59.5765	1.7823
24.2547	70.5882	1.85484
24.2894	108.706	2.04023
24.3577	60.9882	1.79231
25.3608	83.0118	1.92434
25.4604	57.8824	1.76999
6.15385	1.71171	0.433244
6.15385	2.52252	0.546854
6.57343	4.05405	0.70364
6.97902	1.89189	0.461182
6.97902	0.36036	0.133654
6.99301	8.28829	0.967936
6.99301	2.88288	0.589154
6.99301	2.34234	0.524051
6.99301	1.53153	0.403383
7.00699	0.45045	0.161503
7.00699	0.900901	0.278959
7.03497	1.8018	0.447437
7.04895	1.26126	0.354351
7.07692	0.810811	0.257873
7.09091	1.44144	0.387646
7.16084	3.15315	0.618378
7.16084	1.89189	0.461182
7.16084	0.630631	0.212356
7.24476	1.53153	0.403383
7.48252	1.17117	0.336694
7.4965	1.98198	0.474505
7.53846	1.17117	0.336694
7.53846	1.71171	0.433244
7.56643	0.540541	0.187673
7.58042	2.25225	0.512184
7.58042	1.44144	0.387646
7.58042	1.89189	0.461182
7.60839	0.990991	0.299069
7.65035	2.52252	0.546854
7.66434	1.44144	0.387646
7.66434	2.16216	0.499984
7.66434	0.810811	0.257873
7.73427	1.26126	0.354351
7.74825	5.31532	0.800395
7.74825	0.630631	0.212356
7.77622	1.53153	0.403383
7.81818	0.990991	0.299069
7.81818	1.98198	0.474505
7.83217	1.26126	0.354351
7.84615	1.62162	0.41857
7.9021	0.810811	0.257873
7.95804	0.720721	0.23571
7.97203	1.89189	0.461182
7.98601	1.17117	0.336694
8	5.31532	0.800395
8	0.0900901	0.0374624
8.01399	0.630631	0.212356
8.01399	1.53153	0.403383
8.06993	4.95495	0.774878
8.08392	1.89189	0.461182
8.08392	1.62162	0.41857
8.12587	2.16216	0.499984
8.15385	1.08108	0.318289
8.15385	2.34234	0.524051
8.23776	1.35135	0.371318
8.25175	3.96396	0.695829
8.25175	1.08108	0.318289
8.32168	2.97297	0.599116
8.32168	0.990991	0.299069
8.40559	3.69369	0.671515
8.40559	3.15315	0.618378
8.40559	1.53153	0.403383
8.40559	0.990991	0.299069
8.48951	2.61261	0.557821
8.48951	0.36036	0.133654
8.48951	0.990991	0.299069
8.5035	0.630631	0.212356
8.5035	1.26126	0.354351
8.57343	3.87387	0.687874
8.57343	2.43243	0.535602
8.58741	2.7027	0.568519
8.65734	8.01802	0.955111
8.65734	3.51351	0.654515
8.65734	2.7027	0.568519
8.65734	3.15315	0.618378
8.71329	2.43243	0.535602
8.74126	0.900901	0.278959
8.75524	0.720721	0.23571
8.75524	2.25225	0.512184
8.82517	2.79279	0.578959
8.82517	2.25225	0.512184
8.82517	1.62162	0.41857
8.82517	0.900901	0.278959
8.82517	1.35135	0.371318
8.82517	1.89189	0.461182
8.85315	3.24324	0.627698
8.90909	14.955	1.2029
8.90909	0.810811	0.257873
8.90909	3.24324	0.627698
8.99301	1.08108	0.318289
8.99301	1.8018	0.447437
8.99301	2.34234	0.524051
9.06294	2.79279	0.578959
9.07692	0.720721	0.23571
9.11888	2.7027	0.568519
9.16084	0.36036	0.133654
9.16084	0.990991	0.299069
9.16084	2.52252	0.546854
9.16084	1.62162	0.41857
9.16084	2.07207	0.487431
9.17483	2.79279	0.578959
9.23077	1.44144	0.387646
9.23077	0.720721	0.23571
9.24476	2.07207	0.487431
9.24476	3.24324	0.627698
9.24476	2.79279	0.578959
9.25874	10	1.04139
9.27273	1.53153	0.403383
9.28671	0.990991	0.299069
9.31469	2.43243	0.535602
9.32867	3.51351	0.654515
9.32867	0.45045	0.161503
9.34266	1.35135	0.371318
9.34266	0.900901	0.278959
9.41259	3.42342	0.645759
9.48252	2.25225	0.512184
9.4965	11.7117	1.1042
9.4965	2.79279	0.578959
9.4965	0.900901	0.278959
9.55245	2.07207	0.487431
9.56643	1.26126	0.354351
9.56643	1.71171	0.433244
9.58042	2.97297	0.599116
9.58042	2.52252	0.546854
9.59441	0.990991	0.299069
9.60839	2.25225	0.512184
9.62238	1.71171	0.433244
9.66434	1.44144	0.387646
9.66434	1.08108	0.318289
9.72028	1.17117	0.336694
9.73427	2.88288	0.589154
9.73427	3.33333	0.636822
9.74825	0.810811	0.257873
9.74825	0.45045	0.161503
9.79021	1.17117	0.336694
9.81818	17.8378	1.27503
9.81818	2.43243	0.535602
9.81818	0.900901	0.278959
9.81818	1.98198	0.474505
9.83217	3.42342	0.645759
9.83217	3.06306	0.608854
9.83217	1.53153	0.403383
9.84615	0.630631	0.212356
9.86014	2.43243	0.535602
9.87413	1.08108	0.318289
9.9021	3.96396	0.695829
9.9021	2.97297	0.599116
9.91608	3.69369	0.671515
9.91608	2.07207	0.487431
9.91608	0.900901	0.278959
10	19.1892	1.30512
10	9.54955	1.02323
10	7.56757	0.932858
10	6.84685	0.894695
10	3.42342	0.645759
10	0.630631	0.212356
10	2.07207	0.487431
10.042	1.62162	0.41857
10.0839	14.955	1.2029
10.0839	4.41441	0.733551
10.0839	1.62162	0.41857
10.1538	1.89189	0.461182
10.2378	5.94595	0.841731
10.2517	7.92793	0.950751
10.3217	22.8829	1.37809
10.3357	6.03604	0.847328
10.4056	2.43243	0.535602
10.4056	1.17117	0.336694
10.4056	4.68468	0.754706
10.4056	17.4775	1.26664
10.5035	37.5676	1.58622
10.5035	3.33333	0.636822
10.6573	1.98198	0.474505
10.6573	7.83784	0.946346
10.6573	19.009	1.30123
10.8252	5.67568	0.824495
10.8951	1.35135	0.371318
10.9091	0.990991	0.299069
10.9091	3.24324	0.627698
10.9091	4.77477	0.761535
10.993	2.25225	0.512184
10.993	3.6036	0.663098
10.993	4.68468	0.754706
11.0769	3.33333	0.636822
11.0769	4.68468	0.754706
11.1329	3.42342	0.645759
11.1469	2.07207	0.487431
11.1608	3.24324	0.627698
11.1608	1.44144	0.387646
11.2448	14.1441	1.18024
11.2587	1.98198	0.474505
11.3287	8.37838	0.972128
11.3287	6.75676	0.88968
11.3287	1.08108	0.318289
11.3287	4.5045	0.740718
11.4126	11.0811	1.08211
11.4126	0.630631	0.212356
11.4126	1.44144	0.387646
11.4126	1.98198	0.474505
11.4126	2.79279	0.578959
11.5664	2.16216	0.499984
11.6364	1.26126	0.354351
11.6503	3.87387	0.687874
11.6643	11.982	1.11334
11.6643	5.22523	0.794155
11.6643	2.07207	0.487431
11.6643	1.53153	0.403383
11.6643	3.6036	0.663098
11.7343	4.32432	0.726265
11.7483	2.97297	0.599116
11.7483	2.34234	0.524051
11.7483	1.8018	0.447437
11.8322	8.55856	0.980392
11.9021	0.45045	0.161503
12	12.3423	1.12523
12	2.34234	0.524051
12.0699	5.13514	0.787824
12.0839	6.30631	0.863698
12.1538	13.4234	1.15907
12.1538	9.81982	1.03422
12.1538	1.26126	0.354351
12.2517	8.37838	0.972128
12.2517	7.74775	0.941896
12.3217	1.44144	0.387646
12.3357	23.8739	1.39574
12.4056	12.3423	1.12523
12.4056	3.06306	0.608854
12.5035	1.62162	0.41857
12.5734	11.5315	1.098
12.5734	6.30631	0.863698
12.5734	2.34234	0.524051
12.6573	4.32432	0.726265
12.6573	1.71171	0.433244
12.9091	13.2432	1.15361
12.9091	6.3964	0.86902
12.993	19.6396	1.3147
13.007	12.2523	1.12229
13.0769	0.18018	0.0719483
13.2448	9.45946	1.01951
13.5804	16.8468	1.25156
0.330556	1.1174	0.325803
0.2	1.1239	0.327134
1.65278	1.929	0.466719
1.42778	1.13777	0.32996
1.59167	1.7628	0.441349
0.991667	1.161	0.334655
0.952778	0.8656	0.270819
2.29167	2.17	0.501059
2.03056	1.20725	0.343852
2.16944	1.23415	0.349112
2.32778	1.325	0.366423
3.46111	1.3712	0.374968
3.80833	3.05555	0.60805
2.72778	1.2568	0.353493
3.35278	2.8088	0.580788
2.87222	21.6511	1.35509
4.80278	2.40035	0.531524
5.175	1.8366	0.452798
5.41111	2.5612	0.551596
6.025	1.4818	0.394767
6.28889	2.3288	0.522288
6.88889	1.7509	0.439475
5.72778	1.8273	0.451372
6.74167	1.2037	0.343152
7.95833	2.8743	0.588193
8.775	3.6993	0.672033
9.83611	1.6891	0.429607
9.71667	2.73425	0.572203
10.2028	2.8499	0.585449
10.3417	2.5246	0.54711
10.575	2.7168	0.570169
10.1472	3.0786	0.610511
10.4778	3.5027	0.653473
10.8722	5.8186	0.833695
10.9861	2.6438	0.561555
11.2528	5.2439	0.795456
11.1167	9.7615	1.03187
11.2861	5.5505	0.816274
11.8333	2.7636	0.575603
11.7139	4.8429	0.766628
11.925	14.9524	1.20282
11.7167	6.67675	0.885177
11.9917	6.0874	0.850487
11.8083	4.85845	0.767783
12.0111	22.9383	1.37909
12.7167	19.046	1.30203
12.3667	11.4793	1.09619
12.5278	17.948	1.27756
12.6778	10.3903	1.05654
12.9889	11.3283	1.0909
12.5083	15.1108	1.20712
11.8611	15.2359	1.21048
11.9972	17.8126	1.27445
13.2778	27.831	1.45986
13.6972	22.8261	1.37705
13.6389	11.5455	1.09849
13.5806	14.1193	1.17953
12.6611	19.7488	1.31699
13.2778	11.0482	1.08092
12.8694	26.8728	1.44518
12.475	13.4583	1.16012
12.8	14.0144	1.17651
13.8722	22.7133	1.37499
14.3833	46.1925	1.67387
14.375	15.6136	1.22046
14.7556	31.2934	1.50911
14.0972	11.4889	1.09652
14.1111	25.7556	1.42741
15.2861	28.194	1.46529
15.1389	16.2294	1.23627
15.8361	24.7331	1.41049
15.85	30.1106	1.49291
15.4389	14.8322	1.19954
14.6889	18.0786	1.28055
14.9333	18.6327	1.29298
15.5194	21.9012	1.35986
14.8694	26.5649	1.44036
15.1194	27.5998	1.45636
16.3	46.0509	1.67257
16.1222	22.5468	1.37193
16.6028	15.617	1.22055
16.4528	25.0478	1.41577
16.6	22.2193	1.36585
15.65	15.6601	1.22168
16.725	20.6789	1.33604
16.6722	25.2637	1.41936
16.7361	35.4289	1.56145
-0.75	0	0
-0.75	0	0
-0.75	0	0
-0.75	0	0
-0.75	0	0
-0.75	0	0
-0.75	0	0
-0.75	0	0
-0.75	0	0
-0.75	0	0
-0.75	0	0
-0.75	0	0
-0.75	0	0
-0.75	0	0
-0.75	0	0
-0.75	0	0
-0.75	0	0
-0.75	0	0
-0.75	0	0
-0.75	0	0
-0.75	0	0
-0.75	0	0
-0.75	0	0
-0.75	0	0
-0.75	0	0
-0.75	0	0
-0.75	0	0
-0.75	0	0
-0.75	0	0
-0.75	0	0
1.00571	1.37143	0.37501
1.48571	1.48571	0.395451
1.48571	1.68571	0.42906
1.48571	1.65714	0.424415
1.98857	1.51429	0.400415
1.98857	1.68571	0.42906
2.30857	2.34286	0.524118
2.99429	2.17143	0.501255
2.99429	1.28571	0.359022
3.49714	1.6	0.414973
3.49714	1.85714	0.455932
3.97714	2.05714	0.485316
3.97714	1.65714	0.424415
3.97714	1.85714	0.455932
4.48	2.6	0.556303
4.48	2	0.477121
4.48	1.6	0.414973
4.98286	1.91429	0.464532
4.98286	1.4	0.380211
4.98286	1.45714	0.39043
4.98286	2.08571	0.489356
4.98286	1.68571	0.42906
4.98286	1.2	0.342423
4.98286	1.2	0.342423
4.98286	2.2	0.50515
4.98286	2.28571	0.51663
5.48571	2.25714	0.512837
5.96571	2.2	0.50515
5.98857	2.14286	0.497325
5.98857	2.62857	0.559736
5.98857	2.85714	0.586266
5.98857	3.2	0.623249
5.98857	1.4	0.380211
5.98857	1.77143	0.442704
6.46857	2.2	0.50515
6.46857	1.82857	0.451567
6.46857	2.25714	0.512837
6.49143	1.68571	0.42906
6.49143	4.97143	0.776078
6.94857	3.48571	0.651832
6.97143	1.62857	0.41972
6.97143	2.48571	0.542292
6.97143	2.2	0.50515
6.97143	2	0.477121
6.97143	3.22857	0.626194
6.97143	3.31429	0.634909
6.97143	3.45714	0.649057
6.97143	3.08571	0.611268
6.97143	3.37143	0.640623
6.99429	1.2	0.342423
6.99429	3.28571	0.632023
7.47429	2.05714	0.485316
7.47429	2.28571	0.51663
7.47429	3	0.60206
7.95429	4.14286	0.711204
7.95429	5.14286	0.78837
7.97714	4.68571	0.754785
7.97714	3.77143	0.678648
7.97714	3.94286	0.693978
7.97714	3.34286	0.637776
7.97714	2.17143	0.501255
7.97714	2.34286	0.524118
7.97714	2.31429	0.52039
7.97714	5.37143	0.804237
7.97714	4.88571	0.769799
7.97714	5.11429	0.786346
7.97714	4.17143	0.713611
7.97714	4	0.69897
7.97714	3.31429	0.634909
7.97714	3.05714	0.60822
7.97714	3.08571	0.611268
7.97714	2.48571	0.542292
7.97714	2.45714	0.538717
7.97714	2.22857	0.50901
8.48	3.57143	0.660052
8.98286	1.28571	0.359022
9.96571	2.74286	0.573203
9.96571	2.74286	0.573203
9.96571	3.48571	0.651832
9.96571	3.68571	0.670776
9.96571	3.88571	0.688928
9.96571	3.94286	0.693978
9.96571	3.6	0.662758
9.96571	4.8	0.763428
9.96571	3.62857	0.665447
9.96571	3.77143	0.678648
9.96571	4.57143	0.745967
9.96571	4.65714	0.752597
9.96571	4.74286	0.759128
9.96571	4.85714	0.767686
9.96571	4.97143	0.776078
9.98857	3.77143	0.678648
10.4686	4.62857	0.750398
10.4686	3.82857	0.683819
10.9486	3.17143	0.620285
10.9714	10.1714	1.04811
10.9714	4.6	0.748188
10.9714	3.08571	0.611268
10.9714	3.22857	0.626194

## Sheet: Data
age	volume	Gadelha	Age	Vol	Holm	Age	Volume	Razzaghy	Age (years)	Volume	EDI	Age	Volume	Badouraki
9.62406	7.46269	18.1955	6.3762	1.41176	14.1883	6.15385	1.71171	9.55944	0.330556	1117.4		1.00571	1.37143
9.62406	2.98507		6.48153	2.54118		6.15385	2.52252		0.2	1123.9		1.48571	1.48571
9.77444	27.6119		6.69156	1.97647		6.57343	4.05405		1.65278	1929		1.48571	1.68571
9.77444	11.9403		6.71765	1.12941		6.97902	1.89189		1.42778	1137.77		1.48571	1.65714
9.92481	37.3134		6.79677	2.54118		6.97902	0.36036		1.59167	1762.8		1.98857	1.51429
10.0752	8.20896		6.79701	3.67059		6.99301	8.28829		0.991667	1161		1.98857	1.68571
10.0752	2.98507		6.84893	0.847059		6.99301	2.88288		0.952778	865.6		2.30857	2.34286
10.8271	61.9403		6.95407	1.12941		6.99301	2.34234		2.29167	2170		2.99429	2.17143
10.8271	45.5224		6.98065	2.54118		6.99301	1.53153		2.03056	1207.25		2.99429	1.28571
10.8271	44.7761		7.03295	1.41176		7.00699	0.45045		2.16944	1234.15		3.49714	1.6
10.8271	30.597		7.08561	1.97647		7.00699	0.900901		2.32778	1325		3.49714	1.85714
10.8271	30.597		7.112	2.54118		7.03497	1.8018		3.46111	1371.2		3.97714	2.05714
10.8271	16.4179		7.37445	1.41176		7.04895	1.26126		3.80833	3055.55		3.97714	1.65714
11.4286	29.8507		7.4006	0.847059		7.07692	0.810811		2.72778	1256.8		3.97714	1.85714
11.7293	59.7015		7.47941	0.847059		7.09091	1.44144		3.35278	2808.8		4.48	2.6
11.7293	55.2239		7.47953	1.41176		7.16084	3.15315		2.87222	21651.1		4.48	2
11.7293	43.2836		7.8737	1.97647		7.16084	1.89189		4.80278	2400.35		4.48	1.6
11.7293	42.5373		7.97853	0.847059		7.16084	0.630631		5.175	1836.6		4.98286	1.91429
11.7293	36.5672		8.08373	1.41176		7.24476	1.53153		5.41111	2561.2		4.98286	1.4
11.7293	32.0896		8.08392	2.25882		7.48252	1.17117		6.025	1481.8		4.98286	1.45714
11.7293	12.6866		8.2149	0.564706		7.4965	1.98198		6.28889	2328.8		4.98286	2.08571
11.8797	60.4478		8.29389	1.41176		7.53846	1.17117		6.88889	1750.9		4.98286	1.68571
11.8797	47.7612		8.37264	1.12941		7.53846	1.71171		5.72778	1827.3		4.98286	1.2
11.8797	40.2985		8.39909	1.97647		7.56643	0.540541		6.74167	1203.7		4.98286	1.2
11.8797	32.0896		8.47834	3.95294		7.58042	2.25225		7.95833	2874.3		4.98286	2.2
11.8797	31.3433		8.55659	1.41176		7.58042	1.44144		8.775	3699.3		4.98286	2.28571
11.8797	31.3433		8.609	0.847059		7.58042	1.89189		9.83611	1689.1		5.48571	2.25714
11.8797	22.3881		8.60919	1.69412		7.60839	0.990991		9.71667	2734.25		5.96571	2.2
11.8797	17.1642		8.68806	1.97647		7.65035	2.52252		10.2028	2849.9		5.98857	2.14286
11.8797	13.4328		8.71408	0.847059		7.66434	1.44144		10.3417	2524.6		5.98857	2.62857
11.8797	8.20896		8.76712	3.10588		7.66434	2.16216		10.575	2716.8		5.98857	2.85714
12.0301	36.5672		8.81916	0.847059		7.66434	0.810811		10.1472	3078.6		5.98857	3.2
12.3308	58.9552		8.95057	1.12941		7.73427	1.26126		10.4778	3502.7		5.98857	1.4
12.3308	45.5224		9.00317	1.41176		7.74825	5.31532		10.8722	5818.6		5.98857	1.77143
12.3308	38.0597		9.00348	2.82353		7.74825	0.630631		10.9861	2643.8		6.46857	2.2
12.4812	29.1045		9.05565	1.12941		7.77622	1.53153		11.2528	5243.9		6.46857	1.82857
12.4812	52.9851		9.08223	2.54118		7.81818	0.990991		11.1167	9761.5		6.46857	2.25714
12.4812	41.791		9.10875	3.67059		7.81818	1.98198		11.2861	5550.5		6.49143	1.68571
12.4812	34.3284		9.13452	1.41176		7.83217	1.26126		11.8333	2763.6		6.49143	4.97143
12.6316	63.4328		9.18737	2.82353		7.84615	1.62162		11.7139	4842.9		6.94857	3.48571
12.6316	63.4328		9.21333	1.41176		7.9021	0.810811		11.925	14952.4		6.97143	1.62857
12.6316	36.5672		9.29294	5.08235		7.95804	0.720721		11.7167	6676.75		6.97143	2.48571
12.6316	36.5672		9.37181	5.36471		7.97203	1.89189		11.9917	6087.4		6.97143	2.2
12.782	68.6567		9.39716	1.12941		7.98601	1.17117		11.8083	4858.45		6.97143	2
12.782	58.209		9.60725	0.847059		8	5.31532		12.0111	22938.3		6.97143	3.22857
12.782	49.2537		9.81747	1.12941		8	0.0900901		12.7167	19046		6.97143	3.31429
12.782	46.2687		10.0015	1.97647		8.01399	0.630631		12.3667	11479.3		6.97143	3.45714
12.782	41.791		10.1064	1.12941		8.01399	1.53153		12.5278	17948		6.97143	3.08571
12.782	38.806		10.1854	1.97647		8.06993	4.95495		12.6778	10390.3		6.97143	3.37143
12.782	33.5821		10.2121	3.67059		8.08392	1.89189		12.9889	11328.3		6.99429	1.2
12.782	33.5821		10.4227	5.64706		8.08392	1.62162		12.5083	15110.8		6.99429	3.28571
12.782	30.597		10.4232	7.90588		8.12587	2.16216		11.8611	15235.9		7.47429	2.05714
12.782	29.1045		10.5271	2.82353		8.15385	1.08108		11.9972	17812.6		7.47429	2.28571
12.782	20.1493		10.5288	10.4471		8.15385	2.34234		13.2778	27831		7.47429	3
12.782	11.194		10.7108	1.97647		8.23776	1.35135		13.6972	22826.1		7.95429	4.14286
12.9323	61.9403		10.817	7.05882		8.25175	3.96396		13.6389	11545.5		7.95429	5.14286
12.9323	54.4776		10.921	1.97647		8.25175	1.08108		13.5806	14119.3		7.97714	4.68571
12.9323	52.2388		10.9212	3.10588		8.32168	2.97297		12.6611	19748.8		7.97714	3.77143
12.9323	49.2537		10.9215	4.51765		8.32168	0.990991		13.2778	11048.2		7.97714	3.94286
12.9323	41.791		11.0271	6.49412		8.40559	3.69369		12.8694	26872.8		7.97714	3.34286
12.9323	41.0448		11.0274	8.18824		8.40559	3.15315		12.475	13458.3		7.97714	2.17143
12.9323	33.5821		11.4206	4.23529		8.40559	1.53153		12.8	14014.4		7.97714	2.34286
12.9323	23.8806		11.631	5.36471		8.40559	0.990991		13.8722	22713.3		7.97714	2.31429
12.9323	21.6418		11.9195	3.38824		8.48951	2.61261		14.3833	46192.5		7.97714	5.37143
12.9323	11.9403		11.9228	18.0706		8.48951	0.36036		14.375	15613.5		7.97714	4.88571
13.0827	67.1642		12.0264	11.5765		8.48951	0.990991		14.7556	31293.4		7.97714	5.11429
13.0827	54.4776		12.0269	13.8353		8.5035	0.630631		14.0972	11488.9		7.97714	4.17143
13.0827	44.0299		12.1293	1.41176		8.5035	1.26126		14.1111	25755.6		7.97714	4
13.0827	41.0448		12.2355	6.49412		8.57343	3.87387		15.2861	28194		7.97714	3.31429
13.0827	38.806		12.3415	11.0118		8.57343	2.43243		15.1389	16229.4		7.97714	3.05714
13.0827	36.5672		12.8199	36.4235		8.58741	2.7027		15.8361	24733.1		7.97714	3.08571
13.0827	72.3881		13.1409	62.4		8.65734	8.01802		15.85	30110.6		7.97714	2.48571
13.0827	43.2836		13.2681	43.7647		8.65734	3.51351		15.4389	14832.2		7.97714	2.45714
13.2331	72.3881		13.3431	25.9765		8.65734	2.7027		14.6889	18078.6		7.97714	2.22857
13.2331	67.1642		13.421	22.0235		8.65734	3.15315		14.9333	18632.7		8.48	3.57143
13.2331	61.194		13.4444	9.03529		8.71329	2.43243		15.5194	21901.2		8.98286	1.28571
13.2331	54.4776		13.4468	19.7647		8.74126	0.900901		14.8694	26564.9		9.96571	2.74286
13.2331	44.7761		13.4497	33.0353		8.75524	0.720721		15.1194	27599.8		9.96571	2.74286
13.2331	40.2985		13.7341	12.1412		8.75524	2.25225		16.3	46050.9		9.96571	3.48571
13.2331	37.3134		13.841	20.6118		8.82517	2.79279		16.1222	22546.8		9.96571	3.68571
13.2331	26.8657		13.8506	64.6588		8.82517	2.25225		16.6028	15617		9.96571	3.88571
13.3835	61.9403		14.1357	46.8706		8.82517	1.62162		16.4528	25047.8		9.96571	3.94286
13.3835	58.209		14.2408	46.8706		8.82517	0.900901		16.6	22219.3		9.96571	3.6
13.3835	56.7164		14.2687	54.4941		8.82517	1.35135		15.65	15660.1		9.96571	4.8
13.3835	54.4776		14.3157	29.0824		8.82517	1.89189		16.725	20678.9		9.96571	3.62857
13.3835	32.0896		14.3423	30.4941		8.85315	3.24324		16.6722	25263.7		9.96571	3.77143
13.5338	67.1642		14.4209	29.6471		8.90909	14.955		16.7361	35428.9		9.96571	4.57143
13.5338	65.6716		14.4433	11.8588		8.90909	0.810811		0.305556	#DIV/0!		9.96571	4.65714
13.5338	49.2537		14.4447	18.3529		8.90909	3.24324		0.0416667	#DIV/0!		9.96571	4.74286
13.5338	45.5224		14.4487	36.4235		8.99301	1.08108		15.7278	#DIV/0!		9.96571	4.85714
13.5338	44.7761		14.451	47.1529		8.99301	1.8018		16.0833	#DIV/0!		9.96571	4.97143
13.5338	44.7761		14.6323	35.2941		8.99301	2.34234		1.69722	#DIV/0!		9.98857	3.77143
13.5338	42.5373		14.6848	35.0118		9.06294	2.79279		1.90278	#DIV/0!		10.4686	4.62857
13.5338	27.6119		14.7123	40.6588		9.07692	0.720721		2.475	#DIV/0!		10.4686	3.82857
13.5338	26.1194		14.7357	27.3882		9.11888	2.7027		109.486	#DIV/0!		10.9486	3.17143
13.6842	70.1493		14.7635	34.7294		9.16084	0.36036		109.372	#DIV/0!		10.9714	10.1714
13.6842	50.7463		14.765	41.2235		9.16084	0.990991		109.233	#DIV/0!		10.9714	4.6
13.6842	45.5224		14.7657	44.6118		9.16084	2.52252		108.75	#DIV/0!		10.9714	3.08571
13.6842	44.7761		14.8429	37.2706		9.16084	1.62162		109.258	#DIV/0!		10.9714	3.22857
13.6842	38.0597		14.8431	38.4		9.16084	2.07207		108.7	#DIV/0!
13.6842	36.5672		14.8719	49.9765		9.17483	2.79279		109.083	#DIV/0!
13.6842	36.5672		15.0556	48.8471		9.23077	1.44144		110.217	#DIV/0!
13.6842	29.8507		15.0629	82.1647		9.23077	0.720721		109.231	#DIV/0!
13.6842	24.6269		15.0841	59.0118		9.24476	2.07207		110.169	#DIV/0!
13.6842	20.8955		15.1541	18.9176		9.24476	3.24324		108.272	#DIV/0!
13.6842	20.1493		15.1582	37.5529		9.24476	2.79279		109.786	#DIV/0!
13.6842	19.403		15.1584	38.6824		9.25874	10		109.842	#DIV/0!
13.6842	21.6418		15.1857	43.2		9.27273	1.53153		108.472	#DIV/0!
13.8346	51.4925		15.2663	51.3882		9.28671	0.990991		110.094	#DIV/0!
13.8346	44.7761		15.369	40.6588		9.31469	2.43243		110.181	#DIV/0!
13.8346	41.0448		15.4475	39.2471		9.32867	3.51351		11.6417	#DIV/0!
13.8346	37.3134		15.4732	36.7059		9.32867	0.45045		108.506	#DIV/0!
13.8346	32.8358		15.6854	45.7412		9.34266	1.35135		0.00833333	#DIV/0!
13.8346	17.9104		15.6861	48.8471		9.34266	0.900901
13.8346	17.1642		15.7899	43.2		9.41259	3.42342
13.8346	16.4179		15.9489	49.4118		9.48252	2.25225
13.8346	11.9403		16.0501	31.6235		9.4965	11.7117
13.985	76.1194		16.0526	43.2		9.4965	2.79279
13.985	67.9104		16.1586	47.4353		9.4965	0.900901
13.985	50.7463		16.1605	55.9059		9.55245	2.07207
13.985	47.7612		16.1606	56.7529		9.56643	1.26126
13.985	44.7761		16.4414	19.2		9.56643	1.71171
13.985	41.0448		16.4423	23.4353		9.58042	2.97297
13.985	36.5672		16.4478	48.2824		9.58042	2.52252
13.985	34.3284		16.6548	34.1647		9.59441	0.990991
13.985	27.6119		16.7635	50.5412		9.60839	2.25225
13.985	20.1493		17.0466	23.7176		9.62238	1.71171
14.1353	92.5373		17.0529	52.5176		9.66434	1.44144
14.1353	91.791		17.0533	54.2118		9.66434	1.08108
14.1353	86.5672		17.1534	31.6235		9.72028	1.17117
14.1353	83.5821		17.1585	55.0588		9.73427	2.88288
14.1353	82.0896		17.2618	46.8706		9.73427	3.33333
14.1353	77.6119		17.4463	49.4118		9.74825	0.810811
14.1353	72.3881		17.5523	53.9294		9.74825	0.45045
14.1353	70.8955		17.553	57.0353		9.79021	1.17117
14.1353	64.1791		17.7586	36.1412		9.81818	17.8378
14.1353	60.4478		18.0473	35.0118		9.81818	2.43243
14.1353	59.7015		18.1557	50.2588		9.81818	0.900901
14.1353	54.4776		18.7603	51.9529		9.81818	1.98198
14.1353	47.7612		18.8363	39.2471		9.83217	3.42342
14.1353	44.7761		18.9421	42.3529		9.83217	3.06306
14.1353	44.7761		19.8628	48		9.83217	1.53153
14.1353	32.8358		20.6497	42.6353		9.84615	0.630631
14.1353	29.8507		20.68	60.9882		9.86014	2.43243
14.1353	27.6119		21.1151	128.753		9.87413	1.08108
14.1353	20.1493		21.4641	42.9176		9.9021	3.96396
14.2857	105.224		21.6871	101.365		9.9021	2.97297
14.2857	70.1493		21.79	91.7647		9.91608	3.69369
14.2857	67.9104		21.9983	83.0118		9.91608	2.07207
14.2857	64.1791		22.2825	61.2706		9.91608	0.900901
14.2857	61.9403		22.9681	73.1294		10	19.1892
14.2857	61.9403		23.0706	61.2706		10	9.54955
14.2857	60.4478		23.1753	59.5765		10	7.56757
14.2857	57.4627		23.538	36.7059		10	6.84685
14.2857	56.7164		23.674	57.6		10	3.42342
14.2857	56.7164		23.6781	76.5176		10	0.630631
14.2857	53.7313		23.8541	40.3765		10	2.07207
14.2857	50.7463		24.0654	45.7412		10.042	1.62162
14.2857	48.5075		24.0684	59.5765		10.0839	14.955
14.2857	44.7761		24.2547	70.5882		10.0839	4.41441
14.2857	43.2836		24.2894	108.706		10.0839	1.62162
14.2857	42.5373		24.3577	60.9882		10.1538	1.89189
14.2857	38.0597		25.3608	83.0118		10.2378	5.94595
14.2857	38.0597		25.4604	57.8824		10.2517	7.92793
14.2857	35.8209					10.3217	22.8829
14.2857	32.0896					10.3357	6.03604
14.2857	25.3731					10.4056	2.43243
14.2857	23.8806					10.4056	1.17117
14.2857	20.1493					10.4056	4.68468
14.4361	51.4925					10.4056	17.4775
14.4361	46.2687					10.5035	37.5676
14.4361	44.7761					10.5035	3.33333
14.4361	32.0896					10.6573	1.98198
14.4361	32.0896					10.6573	7.83784
14.5865	67.1642					10.6573	19.009
14.5865	47.7612					10.8252	5.67568
14.5865	41.791					10.8951	1.35135
14.5865	38.806					10.9091	0.990991
14.5865	35.0746					10.9091	3.24324
14.5865	32.8358					10.9091	4.77477
14.5865	21.6418					10.993	2.25225
14.7368	62.6866					10.993	3.6036
14.7368	56.7164					10.993	4.68468
14.7368	56.7164					11.0769	3.33333
14.7368	55.2239					11.0769	4.68468
14.7368	44.0299					11.1329	3.42342
14.7368	44.0299					11.1469	2.07207
14.7368	38.806					11.1608	3.24324
14.7368	35.8209					11.1608	1.44144
14.7368	35.8209					11.2448	14.1441
14.7368	35.0746					11.2587	1.98198
14.7368	30.597					11.3287	8.37838
14.7368	28.3582					11.3287	6.75676
14.7368	23.1343					11.3287	1.08108
14.8872	75.3731					11.3287	4.5045
14.8872	58.9552					11.4126	11.0811
14.8872	52.2388					11.4126	0.630631
14.8872	50.7463					11.4126	1.44144
14.8872	50					11.4126	1.98198
14.8872	47.7612					11.4126	2.79279
14.8872	47.7612					11.5664	2.16216
14.8872	47.0149					11.6364	1.26126
14.8872	41.0448					11.6503	3.87387
14.8872	41.0448					11.6643	11.982
15.0376	64.9254					11.6643	5.22523
15.0376	62.6866					11.6643	2.07207
15.0376	43.2836					11.6643	1.53153
15.0376	42.5373					11.6643	3.6036
15.0376	39.5522					11.7343	4.32432
15.0376	38.806					11.7483	2.97297
15.0376	38.0597					11.7483	2.34234
15.0376	35.0746					11.7483	1.8018
15.0376	35.0746					11.8322	8.55856
15.0376	24.6269					11.9021	0.45045
15.188	91.791					12	12.3423
15.188	79.8507					12	2.34234
15.188	73.8806					12.0699	5.13514
15.188	70.8955					12.0839	6.30631
15.188	68.6567					12.1538	13.4234
15.188	64.1791					12.1538	9.81982
15.188	60.4478					12.1538	1.26126
15.188	57.4627					12.2517	8.37838
15.188	54.4776					12.2517	7.74775
15.188	53.7313					12.3217	1.44144
15.188	51.4925					12.3357	23.8739
15.188	49.2537					12.4056	12.3423
15.188	47.7612					12.4056	3.06306
15.188	46.2687					12.5035	1.62162
15.188	43.2836					12.5734	11.5315
15.188	41.791					12.5734	6.30631
15.188	41.0448					12.5734	2.34234
15.188	23.8806					12.6573	4.32432
15.3383	153.731					12.6573	1.71171
15.3383	102.985					12.9091	13.2432
15.3383	91.791					12.9091	6.3964
15.3383	78.3582					12.993	19.6396
15.3383	65.6716					13.007	12.2523
15.3383	60.4478					13.0769	0.18018
15.3383	58.209					13.2448	9.45946
15.3383	52.2388					13.5804	16.8468
15.3383	52.2388
15.3383	48.5075
15.3383	47.7612
15.3383	42.5373
15.3383	41.791
15.3383	38.806
15.3383	30.597
15.3383	26.8657
15.4887	43.2836
15.4887	31.3433
15.4887	20.8955
15.6391	47.0149
15.6391	44.7761
15.6391	43.2836
15.6391	41.0448
15.6391	38.806
15.6391	35.0746
15.7895	70.8955
15.7895	61.194
15.7895	52.9851
15.7895	50
15.7895	44.0299
15.7895	41.791
15.7895	41.0448
15.7895	23.1343
15.9398	61.9403
15.9398	58.209
15.9398	55.9701
15.9398	54.4776
15.9398	51.4925
15.9398	47.7612
15.9398	29.1045
15.9398	24.6269
16.0902	100
16.0902	95.5224
16.0902	80.597
16.0902	74.6269
16.0902	67.1642
16.0902	67.1642
16.0902	65.6716
16.0902	63.4328
16.0902	61.194
16.0902	43.2836
16.0902	27.6119
16.2406	103.731
16.2406	101.493
16.2406	94.7761
16.2406	85.8209
16.2406	72.3881
16.2406	70.8955
16.2406	61.9403
16.2406	33.5821
16.2406	96.2687
16.2406	82.8358
16.2406	77.6119
16.2406	67.1642
16.2406	67.1642
16.2406	58.209
16.2406	55.2239
16.2406	48.5075
16.2406	38.806
16.2406	20.1493
16.391	64.1791
16.391	61.194
16.391	55.2239
16.391	51.4925
16.391	47.0149
16.391	42.5373
16.391	36.5672
16.391	32.0896
16.391	29.8507
16.391	25.3731
16.391	22.3881
16.5414	73.1343
16.5414	67.1642
16.5414	66.4179
16.5414	64.9254
16.5414	41.0448
16.5414	39.5522
16.5414	33.5821
16.6917	58.209
16.6917	52.2388
16.6917	38.806
16.6917	35.8209
16.8421	56.7164
16.8421	53.7313
16.8421	48.5075
16.8421	44.7761
16.8421	44.7761
16.8421	41.0448
16.8421	31.3433
16.9925	76.8657
16.9925	67.1642
16.9925	61.9403
16.9925	58.9552
16.9925	56.7164
16.9925	48.5075
16.9925	28.3582
16.9925	26.1194
17.1429	91.791
17.1429	91.791
17.1429	88.0597
17.1429	84.3284
17.1429	81.3433
17.1429	74.6269
17.1429	70.1493
17.1429	34.3284
17.1429	23.8806
17.1429	21.6418
17.2932	86.5672
17.2932	83.5821
17.2932	79.8507
17.2932	76.1194
17.2932	69.403
17.2932	62.6866
17.2932	53.7313
17.2932	50.7463
17.2932	47.7612
17.2932	41.791
17.2932	39.5522
17.2932	38.806
17.2932	33.5821
17.2932	29.1045
17.4436	71.6418
17.4436	65.6716
17.4436	58.209
17.4436	54.4776
17.4436	46.2687
17.4436	44.0299
17.4436	33.5821
17.4436	26.1194
17.4436	21.6418
17.594	53.7313
17.594	50.7463
17.594	49.2537
17.594	36.5672
17.594	25.3731
17.7444	49.2537
17.7444	44.7761
17.7444	41.791
17.7444	39.5522
17.8947	54.4776
17.8947	54.4776
17.8947	54.4776
17.8947	50.7463
17.8947	44.0299
17.8947	35.8209
17.8947	35.8209
17.8947	30.597
18.0451	87.3134
18.0451	82.0896
18.0451	79.1045
18.0451	76.8657
18.0451	73.8806
18.0451	69.403
18.0451	61.9403
18.0451	57.4627
18.0451	43.2836
18.1955	118.657
18.1955	104.478
18.1955	89.5522
18.1955	88.0597
18.1955	85.0746
18.1955	79.1045
18.1955	78.3582
18.1955	73.8806
18.1955	66.4179
18.1955	55.2239
18.1955	54.4776
18.1955	47.7612
18.1955	46.2687
18.1955	43.2836
18.1955	43.2836
18.1955	43.2836
18.1955	42.5373
18.1955	41.0448
18.1955	31.3433
18.1955	31.3433
18.1955	26.8657
18.1955	24.6269
18.1955	17.9104
18.1955	17.1642
18.1955	10.4478
18.3459	127.612
18.3459	100.746
18.3459	81.3433
18.3459	73.1343
18.3459	69.403
18.3459	52.9851
18.3459	39.5522
18.3459	35.8209
18.3459	29.1045
18.3459	27.6119
18.4962	76.8657
18.4962	61.194
18.4962	56.7164
18.6466	79.1045
18.6466	65.6716
18.6466	61.194
18.6466	50.7463
18.6466	45.5224
18.6466	43.2836
18.6466	35.8209
18.6466	32.0896
18.797	69.403
18.9474	73.1343
18.9474	47.0149
19.0977	64.9254
19.2481	106.716
19.2481	102.239
19.2481	80.597
19.2481	79.1045
19.2481	76.1194
19.2481	72.3881
19.2481	70.8955
19.2481	67.1642
19.2481	61.194
19.2481	55.9701
19.2481	52.9851
19.2481	43.2836
19.2481	41.791
19.2481	38.0597
19.2481	36.5672
19.2481	31.3433
19.2481	28.3582
19.2481	20.8955
19.2481	20.1493
19.3985	48.5075
19.3985	26.1194
19.8496	73.1343
20	67.9104
20	65.6716
20	28.3582
20	23.1343
20.1504	79.1045
20.1504	72.3881
20.1504	58.209
20.1504	55.9701
20.1504	54.4776
20.3008	90.2985
20.3008	61.194
20.3008	60.4478
20.3008	50.7463
20.3008	46.2687
20.3008	42.5373
20.3008	38.806
20.3008	35.8209
20.3008	35.0746
20.3008	28.3582
21.0526	61.194
21.0526	59.7015
21.0526	47.0149
21.203	93.2836
21.203	69.403
21.203	67.9104
21.203	64.9254
21.203	57.4627
21.203	54.4776
21.203	51.4925
21.203	50.7463
21.203	42.5373
21.203	41.0448
21.203	38.0597
21.3534	90.2985
21.3534	83.5821
21.3534	69.403
21.3534	45.5224
21.5038	36.5672
22.1053	59.7015
22.1053	53.7313
22.1053	34.3284
22.1053	32.8358
22.2556	108.955
22.2556	104.478
22.2556	101.493
22.2556	95.5224
22.2556	82.8358
22.2556	79.1045
22.2556	75.3731
22.2556	73.1343
22.2556	70.1493
22.2556	69.403
22.2556	64.9254
22.2556	62.6866
22.2556	57.4627
22.2556	47.7612
22.2556	44.7761
22.2556	42.5373
22.2556	39.5522
22.2556	38.806
22.406	50.7463
22.5564	63.4328
22.5564	47.0149
22.8571	73.1343
22.8571	49.2537
23.0075	79.1045
23.0075	58.9552
23.1579	130.597
23.1579	105.224
23.1579	84.3284
23.1579	76.1194
23.1579	75.3731
23.1579	41.791
23.1579	31.3433
23.1579	29.8507
23.1579	23.8806
23.3083	91.791
23.3083	91.0448
23.3083	67.9104
23.3083	65.6716
23.3083	63.4328
23.3083	58.9552
23.3083	53.7313
23.3083	48.5075
23.3083	45.5224
23.3083	44.0299
23.3083	40.2985
23.3083	39.5522
23.3083	38.806
23.3083	37.3134
23.3083	34.3284
23.4586	55.2239
23.4586	53.7313
23.609	60.4478
23.9098	79.1045
23.9098	57.4627
23.9098	55.9701
23.9098	50.7463
24.0602	95.5224
24.0602	52.9851
24.2105	87.3134
24.2105	82.0896
24.2105	69.403
24.2105	63.4328
24.2105	61.194
24.2105	46.2687
24.2105	38.0597
24.3609	91.791
24.3609	73.8806
24.3609	70.1493
24.3609	68.6567
24.3609	60.4478
24.3609	55.9701
24.3609	52.2388
24.5113	64.9254
24.6617	94.0299
24.6617	37.3134
24.812	76.8657
25.1128	87.3134
25.1128	49.2537
25.2632	102.985
25.2632	91.0448
25.2632	68.6567
25.2632	54.4776
25.2632	53.7313
25.2632	31.3433
25.4135	131.343
25.4135	80.597
25.4135	70.8955
25.4135	62.6866
25.4135	60.4478
25.4135	58.209
25.4135	49.2537
25.4135	49.2537
25.4135	20.1493
25.4135	9.70149
25.4135	5.97015
25.5639	91.0448
25.5639	86.5672
25.5639	81.3433
25.5639	54.4776
25.5639	38.0597
25.7143	38.806
26.1654	76.1194
26.3158	73.1343
26.3158	64.1791
26.3158	62.6866
26.3158	52.9851
26.4662	94.0299
26.4662	82.8358
26.4662	79.8507
26.4662	78.3582
26.4662	70.8955
26.4662	66.4179
26.4662	59.7015
26.4662	57.4627
26.4662	53.7313
26.4662	41.0448
27.218	108.955
27.3684	93.2836
27.3684	81.3433
27.3684	79.8507
27.3684	76.8657
27.3684	75.3731
27.3684	73.8806
27.3684	70.1493
27.3684	68.6567
27.3684	67.9104
27.3684	32.8358
27.5188	44.0299
28.1203	109.701
28.1203	75.3731
28.1203	75.3731
28.1203	34.3284
28.2707	114.925
28.2707	102.239
28.2707	73.1343
28.2707	70.8955
28.2707	68.6567
28.2707	64.1791
28.2707	55.2239
28.2707	53.7313
28.2707	44.0299
28.4211	85.0746
28.4211	84.3284
28.4211	83.5821
28.4211	79.8507
28.4211	77.6119
28.4211	58.9552
28.4211	41.791
28.4211	38.806
28.4211	35.8209
28.4211	20.8955
29.0226	114.179
29.1729	67.9104
29.1729	44.7761
29.1729	38.0597
29.3233	124.627
29.3233	117.91
29.3233	97.7612
29.3233	81.3433
29.3233	55.2239
29.3233	53.7313
29.3233	49.2537
29.4737	109.701
29.4737	52.2388
29.4737	45.5224
29.4737	38.0597
29.4737	33.5821
29.7744	114.179
30.2256	50
30.3759	178.358
30.3759	106.716
30.3759	105.224
30.3759	94.7761
30.3759	69.403
30.3759	67.1642
30.3759	66.4179
30.3759	51.4925
30.3759	48.5075
30.3759	43.2836
30.3759	35.0746
30.3759	33.5821
30.5263	80.597
30.5263	78.3582
30.5263	77.6119
30.5263	61.194
31.2782	63.4328
31.2782	57.4627
31.2782	41.791
31.2782	41.0448
31.4286	141.045
31.4286	76.1194
31.4286	73.1343
31.4286	61.9403
31.4286	57.4627
31.4286	50.7463
31.4286	47.7612
31.4286	36.5672
31.5789	81.3433
31.5789	79.1045
32.1805	110.448
32.1805	42.5373
32.1805	37.3134
32.3308	118.657
32.3308	118.657
32.3308	108.209
32.3308	105.224
32.3308	94.0299
32.3308	88.806
32.3308	78.3582
32.3308	58.209
32.4812	100.746
32.4812	79.8507
32.4812	70.8955
32.4812	68.6567
32.4812	64.1791
32.4812	61.194
32.4812	23.1343
32.4812	147.761
32.4812	60.4478
33.2331	94.0299
33.2331	80.597
33.2331	102.985
33.2331	97.0149
33.2331	82.0896
33.2331	76.8657
33.2331	58.9552
33.2331	48.5075
33.3835	245.522
33.3835	117.164
33.3835	91.791
33.3835	85.0746
33.3835	59.7015
33.3835	58.209
33.5338	80.597
34.2857	91.791
34.2857	76.8657
34.2857	74.6269
34.2857	70.1493
34.2857	65.6716
34.2857	61.194
34.2857	56.7164
34.4361	102.985
34.4361	81.3433
34.4361	80.597
34.4361	74.6269
34.4361	45.5224
34.4361	126.119
34.4361	117.164
34.4361	49.2537
34.7368	69.403
34.7368	65.6716
35.3383	208.955
35.3383	132.836
35.3383	114.925
35.3383	112.687
35.3383	73.8806
35.3383	70.8955
35.3383	67.9104
35.3383	64.1791
35.4887	208.955
35.4887	50
35.4887	41.0448
35.6391	67.9104
36.391	119.403
36.391	100.746
36.391	96.2687
36.391	90.2985
36.391	79.8507
36.391	76.1194
36.5414	96.2687
37.2932	77.6119
37.2932	75.3731
37.2932	72.3881
37.2932	64.9254
37.4436	83.5821
37.4436	73.1343
37.4436	71.6418
37.4436	65.6716
37.4436	64.9254
37.4436	49.2537
37.594	69.403
38.3459	125.373
38.3459	118.657
38.3459	92.5373
38.3459	91.0448
38.3459	83.5821
38.3459	18.6567
38.4962	129.851
38.4962	115.672
38.4962	113.433
38.4962	111.94
38.4962	88.0597
38.4962	65.6716
38.4962	53.7313
38.6466	85.8209
39.2481	211.94
39.2481	125.373
39.2481	119.403
39.2481	98.5075
39.2481	97.7612
39.2481	73.1343
39.3985	92.5373
39.3985	88.806
39.3985	84.3284
39.3985	84.3284
39.3985	48.5075
39.3985	107.463
39.3985	105.224
39.3985	91.0448
39.3985	66.4179
39.3985	64.9254
39.3985	61.194
39.3985	59.7015
39.5489	102.239
41.3534	78.3582
49.3233	41.791
